# Supplementary material for: Screening of potential key ferroptosis-related genes in sepsis
Source: PeerJ. 2022 Sep 13;10:e13983. doi: 10.7717/peerj.13983 (PMC9480065; doi:10.7717/peerj.13983)
Supplement: Supplemental Information 13 [file peerj-10-13983-s013.xlsx]

## Sheet: Sheet1
MAPK14
	CT		ΔCT	ΔΔCT	2-⊿⊿ct
Group	GAPDH	MAPK14
Sham1	18.522	26.635	8.113	-0.054	1.03814
Sham2	18.462	26.182	7.72	-0.447	1.3632
Sham3	18.988	27.298	8.31	0.143	0.905634
Sham4	18.672	27.006	8.334	0.167	0.890693
Sham5	18.022	26.147	8.125	-0.042	1.02954
Sham6	18.265	26.665	8.4	0.233	0.850864
MEAN			8.167
CLP1	17.002	23.276	6.274	-1.839	3.57762
CLP2	17.218	23.546	6.328	-1.392	2.62442
CLP3	17.312	24.087	6.775	-1.535	2.89788
CLP4	17.123	23.857	6.734	-1.6	3.03143
CLP5	17.876	24.399	6.523	-1.602	3.03564
CLP6	17.112	23.769	6.657	-1.743	3.3473
MAPK8
	CT		ΔCT	ΔΔCT	2-⊿⊿ct
Group	GAPDH	MAPK14
Sham1	18.522	26.562	8.04	0.0485	0.966941
Sham2	18.462	26.625	8.163	0.1715	0.887919
Sham3	18.988	26.879	7.891	-0.1005	1.07214
Sham4	18.672	26.366	7.694	-0.2975	1.22901
Sham5	18.022	26.276	8.254	0.2625	0.833642
Sham6	18.265	26.172	7.907	-0.0845	1.06032
MEAN			7.9915
CLP1	17.002	23.362	6.36	-1.68	3.20428
CLP2	17.218	23.461	6.243	-1.92	3.78423
CLP3	17.312	23.776	6.464	-1.427	2.68887
CLP4	17.123	23.476	6.353	-1.341	2.53327
CLP5	17.876	23.222	5.346	-2.908	7.50577
CLP6	17.112	23.416	6.304	-1.603	3.03774
MAP3K5
	CT		ΔCT	ΔΔCT	2-⊿⊿ct
Group	GAPDH	MAPK14
Sham1	18.472	26.365	7.893	-0.134167	1.09746
Sham2	18.726	26.663	7.937	-0.0901667	1.06449
Sham3	18.462	26.476	8.014	-0.0131667	1.00917
Sham4	18.666	26.807	8.141	0.113833	0.924129
Sham5	18.526	26.642	8.116	0.0888333	0.940283
Sham6	18.706	26.768	8.062	0.0348333	0.976145
MEAN			8.02717
CLP1	17.884	24.572	6.688	-1.205	2.30537
CLP2	17.682	24.516	6.834	-1.103	2.14801
CLP3	17.304	24.213	6.909	-1.105	2.15099
CLP4	17.328	24.113	6.785	-1.356	2.55974
CLP5	17.477	24.344	6.867	-1.249	2.37677
CLP6	17.429	24.2217	6.7927	-1.2693	2.41045
MAPK1
	CT		ΔCT	ΔΔCT	2-⊿⊿ct
Group	GAPDH	MAPK14
Sham1	18.644	27.481	8.837	-0.0414167	1.02912
Sham2	18.0865	27.228	9.1415	0.263083	0.833305
Sham3	18.851	27.574	8.723	-0.155417	1.11374
Sham4	18.4365	27.345	8.9085	0.0300833	0.979364
Sham5	18.7445	27.209	8.4645	-0.413917	1.3323
Sham6	18.4835	27.6795	9.196	0.317583	0.802413
MEAN			8.87842
CLP1	17.676	25.365	7.689	-1.148	2.21606
CLP2	17.4515	25.339	7.8875	-1.254	2.38502
CLP3	17.537	25.891	8.354	-0.369	1.29146
CLP4	17.286	25.399	8.113	-0.7955	1.73568
CLP5	17.776	25.467	7.691	-0.7735	1.70941
CLP6	17.3782	25.7495	8.3713	-0.8247	1.77117
NEAT1
	CT		ΔCT	ΔΔCT	2-⊿⊿ct
Group	GAPDH	MAPK14
Sham1	18.676	27.581	8.905	-0.09755	1.06995
Sham2	18.4515	27.498	9.0465	0.04395	0.969996
Sham3	18.537	27.664	9.127	0.12445	0.917354
Sham4	18.286	27.413	9.127	0.12445	0.917354
Sham5	18.776	27.705	8.929	-0.07355	1.0523
Sham6	18.3782	27.259	8.8808	-0.12175	1.08805
MEAN			9.00255
CLP1	17.644	25.577	7.933	-0.972	1.96156
CLP2	17.0865	25.008	7.9215	-1.125	2.18102
CLP3	17.851	26.218	8.367	-0.76	1.69349
CLP4	17.4365	25.448	8.0115	-1.1155	2.1667
CLP5	17.7445	25.798	8.0535	-0.8755	1.83464
CLP6	17.4835	25.862	8.3785	-0.5023	1.41647
DUSP1
	CT		ΔCT	ΔΔCT	2-⊿⊿ct
Group	GAPDH	MAPK14
Sham1	18.472	27.447	8.975	-0.0655	1.04645
Sham2	18.726	27.64	8.914	-0.1265	1.09164
Sham3	18.462	27.272	8.81	-0.2305	1.17324
Sham4	18.666	27.426	8.76	-0.2805	1.21462
Sham5	18.526	27.988	9.462	0.4215	0.746648
Sham6	18.706	28.028	9.322	0.2815	0.822735
MEAN			9.0405
CLP1	17.884	27.373	9.489	0.514	0.700278
CLP2	17.682	27.537	9.855	0.941	0.520872
CLP3	17.304	27.383	10.079	1.269	0.414947
CLP4	17.328	27.664	10.336	1.576	0.335411
CLP5	17.477	27.648	10.171	0.709	0.611744
CLP6	17.529	27.895	10.366	1.044	0.484981
let-7b-5p
	CT		ΔCT	ΔΔCT	2-⊿⊿ct
Group	U6	MAPK14
Sham1	28.483	30.665	2.182	0.032	0.978063
Sham2	28.574	30.709	2.135	-0.015	1.01045
Sham3	28.888	30.925	2.037	-0.113	1.08147
Sham4	28.025	30.071	2.046	-0.104	1.07475
Sham5	28.583	30.927	2.344	0.194	0.874179
Sham6	28.38	30.536	2.156	0.006	0.99585
MEAN			2.15
CLP1	25.354	28.388	3.034	0.852	0.554016
CLP2	25.642	28.427	2.785	0.65	0.63728
CLP3	25.383	27.831	2.448	0.411	0.752102
CLP4	25.876	28.659	2.783	0.737	0.599986
CLP5	25.755	28.482	2.727	0.383	0.766841
CLP6	25.928	28.825	2.897	0.741	0.598324
