# Supplementary material for: Screening of potential key ferroptosis-related genes in sepsis
Source: PeerJ. 2022 Sep 13;10:e13983. doi: 10.7717/peerj.13983 (PMC9480065; doi:10.7717/peerj.13983)
Supplement: Supplemental Information 14 [file peerj-10-13983-s014.xlsx]

## Sheet: Sheet1
Number	Rand()	Random number	group
1	0.66213	0.637687	Sham
2	0.337112	0.469731	CLP
3	0.777842	0.861583	Sham
4	0.538032	0.158646	CLP
5	0.416433	0.219299	CLP
6	0.87914	0.0111001	CLP
7	0.92204	0.463081	CLP
8	0.450897	0.564047	Sham
9	0.672463	0.332061	CLP
10	0.924659	0.780926	Sham
11	0.899786	0.416532	CLP
12	0.589621	0.54529	Sham
13	0.41682	0.880379	Sham
14	0.440394	0.276471	CLP
15	0.0882207	0.299535	CLP
16	0.798386	0.919455	Sham
17	0.636559	0.830562	Sham
18	0.595136	0.88522	Sham
19	0.32759	0.568749	Sham
20	0.0171365	0.101356	CLP
